# Supplementary material for: Computational Repurposing of Mitoxantrone-Related Structures against Monkeypox Virus: A Molecular Docking and 3D Pharmacophore Study
Source: Int J Mol Sci. 2022 Nov 18;23(22):14287. doi: 10.3390/ijms232214287 (PMC9695275; doi:10.3390/ijms232214287)
Supplement: Supplementary file 1 [file ijms-23-14287-s001.zip]

Archive with 1 entries (1 files):
- ijms-1968805-supplementary.pdf
